# Supplementary material for: PD-L1 signaling on human memory CD4+ T cells induces a regulatory phenotype
Source: PLoS Biol. 2021 Apr 26;19(4):e3001199. doi: 10.1371/journal.pbio.3001199 (PMC8101994; doi:10.1371/journal.pbio.3001199)
Supplement: S1 Data — (XLSX) [file pbio.3001199.s012.xlsx]

## Sheet: Figure 1
			Unstimulated	αCD3	αCD3/αCD28	αCD3/αPD-L1
Fig 1d ( CD25+ T cells)		Donor 1	0	31.8	73.2	61.7
		Donor 2	0	54.2	91.4	71.4
		Donor 3	0	72.1	92.3	88.47
		Donor 4	0	36.5	79.8	89.2
		Donor 5	0	28.66	41.05	79.6
		Donor 6	0	66	65.6	72.9
		Donor 7	1.13	22	71.74	79.6
		Donor 8	1.58	34.31	53.1	69.8
Fig 1d ( CD25high FOXP3high T cells)
		Donor 1	0	4.67	5.31	17.6
		Donor 2	0	3.73	5.47	19.3
		Donor 3	0	2.56	6.12	10.9
		Donor 4	0	3.42	2.6	12.3
		Donor 5	0	8.77	11	9.65
		Donor 6	0	7	16	22.2
		Donor 7	0	1.49	3.44	21.3
		Donor 8	0	6.21	16.8	13.7

## Sheet: Figure 2
Fig 2c		Untransduced				Mock			CRISPR-PD-1	CRISPR-PD-1
	Unstimulated	0.615	0.251	0.594	0.178	0.139	0.593	0.115	0.144	0.378
	αCD3	1.63	1.88	2.45	1.32	1.29	2.16	1.36	1.19	2.38
	αCD3/αCD28	2.08	1.52	3.77	1.33	2.65	2.98	1.65	1.54	3.61
	αCD3/αPD-L1	5.15	3.69	5.74	6.44	3.55	4.39	6.38	5.72	7.04
		Donor 1	Donor 2	Donor3	Donor 1	Donor 2	Donor 3	Donor 1	Donor 2	Donor3
Fig 2e (frequencies)
		αCD3			αCD3/αCD28			αCD3/αPD-L1
	Metacluster	Donor 1	Donor 2	Donor3	Donor 1	Donor 2	Donor 3	Donor 1	Donor 2	Donor3
	24	0.046	0.037	0.033	0.353	0.144	0.144	0.35	2.169	1.672
	38	0.16	0.095	0.412	0.235	0.232	0.572	0.165	0.288	0.825
	44	1.03	0.496	0.615	1.227	0.501	0.794	1.066	0.27	0.51
	45	0.355	0.151	0.092	0.491	0.622	0.213	0.502	0.543	0.599
		αCD3	αCD3/αCD28	αCD3/αPD-L1
Fig 2g	Donor 1	30.6	40.3	46.3
	Donor 2	45.9	52.8	70.8
	Donor 3	41.7	43.3	73.4
	Donor 4	13.3	40	63.8
	Donor 5	25.5	78	82.8
	Donor 6	55.4	61.4	84.4

## Sheet: Figure 3
Fig 3b (Memory, upper panel)			αCD3	αCD3/αCD28	αCD3/αPD-L1
		Donor 1	9.13	14.2	22.8
		Donor 2	19.4	25.4	45.1
		Donor 3	15.5	22.1	17.9
		Donor 4	15.2	44.8	50.4
Fig 3b (Naive, bottom panel)			αCD3	αCD3/αCD28	αCD3/αPD-L1
		Donor 1	0.626	4.42	5.17
		Donor 2	2.1	6.3	2.49
		Donor 3	0	8.77	0
		Donor 4	1.7	4.26	1.58
		Donor 5	0.02	4.4	0.02
		Donor 6	1.82	13	2.85
		Donor 7	0.33	7.61	1.4
			Memory ( donor 1)	Memory ( donor 2)	Naive ( donor 1)	Naive ( donor 2)
Fig 3d		αCD3	0	11.8	0	0
		αCD3/αCD28	51.5	20.4	20.4	13.8
		αCD3/αPD-L1	75.6	53.8	16	29.2
Fig 3e	IFNg	αCD3 RA		αCD3/αCD28 RA		αCD3/αPD-L1 RA		αCD3 RO		αCD3/αCD28 RO		αCD3/αPD-L1 RO
	24h	22.42	22.42	31.05	21	21	21	158.26	155.33	198.56	198.56	202.06	187.69
	48h	26.86	26.86	73.07	70.38	38.85	49.4	330.4	311.98	725.12	757.41	706.08	1003.9
	72h	97.06	119.14	186.44	182.66	141.51	166.76	413.58	431.85	688	685.92	1163.79	1290.26
	IL-10	αCD3 RA		αCD3/αCD28 RA		αCD3/αPD-L1 RA		αCD3 RO		αCD3/αCD28 RO		αCD3/αPD-L1 RO
	24h	22.42	22.42	31.05	21	21	21	158.26	155.33	198.56	198.56	202.06	187.69
	48h	26.86	26.86	73.07	70.38	38.85	49.4	330.4	311.98	725.12	757.41	706.08	1003.9
	72h	97.06	119.14	186.44	182.66	141.51	166.76	413.58	431.85	688	685.92	1163.79	1290.26

## Sheet: Figure 4
Fig 4b
		Donor 1	Donor 2	Donor 3	Donor 4	Donor 5		Donor 1	Donor 2	Donor 3	Donor 4	Donor 5
	αCD3	1.82	1.7	0.33	2.57	1.43		2.77	5.11	0.253	2.84	1.45
	αCD3/αCD28	13	4.26	7.61	8.84	6.19		14.1	10.9	4.75	9.17	5.48
	αCD3/αPD-L1	2.85	1.58	1.4	9.77	2.72		8.01	6.78	1.06	8.99	3.49
											rhIFN-g

## Sheet: Figure 5
Fig 5b
		Unstimulated	αCD3	αCD3/αCD28	αCD3/αPD-L1
	Donor 1	0.00973966	0.466242	0.882768	0.38805
	Donor 2	0.00352934	0.463651	0.663099	0.409341
	Donor 3	0	0.668885	1.5999	0.346931
	Donor 4	0.01164	0.692241	2.39797	0.29643
	Donor 5	0.0594044	0.663507	1.74748	0.292944
	Donor 6	0.00113447	0.409752	0.700874	0.512622
Fig 5c
		Unstimulated	αCD3	αCD3/αCD28	αCD3/αPD-L1
	Donor 1	0.0531102	1.18744	2.08847	0.508614
	Donor 2	0.00905167	0.855399	1.37921	0.304449
	Donor 3	0.234432	0.8292	1.4048	0.585494
	Donor 4	0	0.927645	1.43354	0.711653
	Donor 5	0.0531102	1.18744	2.08847	0.508614
Fig 5e (MFI pAKT)		Unstimulated	αCD3	αCD3/αCD28	αCD3/αPD-L1
	Donor 1	21.7	24.3	38.8	23.7
	Donor 2	24.3	28.4	48.3	27.3
	Donor 3	22.6	24.2	32.5	27.3
	Donor 4	27	29.1	68.7	33.6
	Donor 5	25	28.7	50.5	34.2
Fig 5e (MFI pSTAT5)		Unstimulated	αCD3	αCD3/αCD28	αCD3/αPD-L1
	Donor 1	91.5	100	242	126
	Donor 2	107	111	368	119
	Donor 3	101	109	162	165
	Donor 4	105	115	528	153
	Donor 5	96.7	111	273	167
Fig 5e (MFI pSTAT3)		Unstimulated	αCD3	αCD3/αCD28	αCD3/αPD-L1
	Donor 1	80.2	97.2	309	129
	Donor 2	89.1	121	436	165
	Donor 3	85.2	91.9	145	128
	Donor 4	115	139	432	194
	Donor 5	125	162	360	290

## Sheet: Figure 6
Fig 6b (% pERK 1/2 , HD)							Fig 6b (% pERK 1/2 , RA)
		αCD3	αCD3/αCD28	αCD3/αPD-L1					αCD3	αCD3/αCD28	αCD3/αPD-L1
	Donor 1	13.1	19.6	12.2				Donor 1	24.5	26.6	23.1
	Donor 2	20.2	14.5	15.7				Donor 2	31.4	38.2	29.8
	Donor 3	7.02	11.9	5.63				Donor 3	25.8	47.8	31.8
	Donor 4	7.09	16.1	6.28
Fig 6c (pERK 1/2 / ERK 1/2, HD)		Unstimulated	αCD3	αCD3/αCD28	αCD3/αPD-L1		Fig 6c (pS6 / S6, HD)		Unstimulated	αCD3	αCD3/αCD28	αCD3/αPD-L1
	Donor 1	0.00973966	0.466242	0.882768	0.38805			Donor 1	0.0531102	1.18744	2.08847	0.508614
	Donor 2	0.00352934	0.463651	0.663099	0.409341			Donor 2	0.00905167	0.855399	1.37921	0.304449
	Donor 3	0	0.668885	1.5999	0.346931			Donor 3	0.234432	0.8292	1.4048	0.585494
	Donor 4	0.01164	0.692241	2.39797	0.29643			Donor 4	0	0.927645	1.43354	0.711653
	Donor 5	0.0594044	0.663507	1.74748	0.292944			Donor 5	0.0531102	1.18744	2.08847	0.508614
	Donor 6	0.00113447	0.409752	0.700874	0.512622			Donor 6	0.0376968	1.18149	2.35401	0.838331
Fig 6d (% pERK 1/2 , RA)		Unstimulated	αCD3	αCD3/αCD28	αCD3/αPD-L1		Fig 6d (pS6 / S6, RA)		Unstimulated	αCD3	αCD3/αCD28	αCD3/αPD-L1
	Donor 1	0.185343	0.99885	1.79748	0.995896			Donor 1	0.129977	1.23121	1.45401	0.985368
	Donor 2	0.0593122	0.587992	0.861735	0.57867			Donor 2	0.195079	1.00212	1.07448	0.892211
	Donor 3	0.108336	0.895315	1.72068	0.98512			Donor 3	0.033671	0.75279	1.09495	0.8191
	Donor 4	0	0.64	3.06	1.14			Donor 4	0.0811786	1.37192	2.04687	1.89374
	Donor 5	0.103166	0.952772	1.39198	1.17345			Donor 5	0.239301	0.976501	1.21539	0.794519
Fig 6f (MFI pAKT)		Unstimulated	αCD3	αCD3/αCD28	αCD3/αPD-L1
	Donor 1	28.4	36	47.3	50.5
	Donor 2	45.2	39.4	51.7	44.7
	Donor 3	30.7	39.7	50.4	60.4
	Donor 4	27.9	49.3	53.8	39.3
	Donor 5	30.7	28.8	25.3	24.5
Fig 6f (MFI pSTAT5)		Unstimulated	αCD3	αCD3/αCD28	αCD3/αPD-L1
	Donor 1	105	134	303	216
	Donor 2	139	170	357	232
	Donor 3	14.4	144	353	212
	Donor 4	138	170	293	213
	Donor 5	147	164	272	201
Fig 6f (MFI pSTAT3)		Unstimulated	αCD3	αCD3/αCD28	αCD3/αPD-L1
	Donor 1	132	199	345	312
	Donor 2	132	242	377	298
	Donor 3	107	138	267	190
	Donor 4	116	179	269	235
	Donor 5	109	153	245	206

## Sheet: Figure 7
Fig 7b
			Unst	αCD3	αCD3/ αCD28	αCD3/ αPD-L1
		donor 1	3.66	56.3	95.2	94.9
		donor 2	9.24	75.7	95.2	93.6
		donor 3	2.8	48.1	91.9	95.1
		donor 4	2.28	56	96.4	96
		donor 5	6.7	58.5	96.7	73.1
Fig 7b
			Unst	αCD3	αCD3/ αCD28	αCD3/ αPD-L1
		donor 1	0.0918	4.93	23.5	21.5
		donor 2	0.2	5.45	19.3	21.4
		donor 3	0.0758	5.75	21.8	26.7
		donor 4	0.076	6.14	23.6	20.1
		donor 5	0.178	11.1	23.3	18.9
Fig 7d
	IL-2					IL-4					IL-10					IL-6					IFN-G
Unst	0	0	0	0	0	0	0	0	0	0	0	0	0	0	0	0	0	0	0	0	0	0	0	0	0
αCD3	0	0	0	0	0	0	0	0	0	0	4177.94	4131.61	752.39	2003.33	0	30.53	73.27	0	20.67	0	12681.9	17.7858	1808.35	6107.96	0
αCD3/αCD328	9423.29	15.37	0	8725.07	6211.7	0	65.41	0	43.62	152.79	19600	14702.8	6629.29	13046	13308.5	563.08	551.84	100.3	539.9	165.32	31890.5	18832.8	11870.6	26045.6	17545.2
αCD3/αPD-L1	11275.3	363.08	3574.77	4344.34	533.42	47.17	232.25	68.07	235.08	184.37	22700	17355.1	18476.7	15297.6	5721.62	404.02	351.19	256.5	307.05	27.65	32105.9	29726.8	18353.9	26929.8	15809.9
Fig 7e	aCD3	aCD3/CD28	aCD3/PD-L1
	75.1	96.4	69.4
	44	76.7	66.3

## Sheet: Fig S1
Fig S1a
		Unstimulated	αCD3	αCD3/αCD28	αCD3/αPD-L1
	Donor 1	0.463	12.8	15.8	51.4
	Donor 2	0.0249	4.14	41.5	55.6
	Donor 3	0.288	15.3	35.8	40.7
	Donor 4	0	14	14.9	18.7
	Donor 5	0.114	24.1	34.9	30.4
	Donor 6	0	18.8	41.9	57.8
			αCD3	αCD3/αCD28	αCD3/αPD-L1
Fig S1c		Donor 1	500000	850000	415000
		Donor 2	500000	415000	600000
		Donor 3	685000	650000	850000
		Donor 4	450000	500000	565000
		Donor 5	560000	850000	640000
		Donor 6	815000	980000	715000
		Donor 7	500000	565000	700000
			αCD3	αCD3/αCD28	αCD3/αPD-L1 (MIH1)	αCD3/αPD-L1 (29E.2A3)	αCD3/Atezolizumab	αCD3/Durvalumab
Fig S1d		Donor 1	4.67	5.31	17.6
		Donor 2	3.73	5.47	19.3
		Donor 3	2.56	6.12	10.9
		Donor 4	3.42	2.6	12.3
		Donor 5	8.77	11	9.65
		Donor 6	7	16	22.2
		Donor 7	1.49	3.44	21.3
		Donor 8	6.21	16.8	13.7	17.7	7.26	4.34
		Donor 9	5.75	16	7.87	21	11.5	9
		Donor 10	9	22.3	20	18.1	12.9	13.2

## Sheet: Fig S2
Fig S2		Untransduced			Mock			CRISPR-PD-1
		Donor 1	Donor 2	Donor 3	Donor 1	Donor 2	Donor 3	Donor 1	Donor 2	Donor 3
	Unstimulated	19.93	9.54	26.38	19.26	14.3	34.8	4.113	3.85	10.42
	αCD3	36.93	15.77	48.1	50.23	30.82	64.3	5.235	3.358	7
	αCD3/αCD28	40.81	17.06	58.8	53.75	44.06	72.9	6.362	5.337	7.24
	αCD3/αPD-L1	68.86	34.97	76.74	78.14	38.26	82.84	11.024	5.175	7

## Sheet: Fig S4
Fig S4a ( frequency of the 50 metaclusters %)		αCD3			αCD3/αCD28			αCD3/αPD-L1
		Donor 1	Donor 2	Donor3	Donor 1	Donor 2	Donor 3	Donor 1	Donor 2	Donor3
	1	29.865	25.089	32.465	5.1	0.652	29.978	9.696	0.539	0.488
	2	5.109	3.143	4.579	0.217	0.165	4.339	0.49	0.045	0.026
	3	1.198	0.644	1.595	4.842	1.051	1.375	3.898	0.333	1.411
	4	1.122	2.831	1.734	1.659	13.42	1.654	1.239	1.511	1.969
	5	0.324	0.465	0.062	0.731	2.177	0.098	0.503	0.352	0.161
	6	0.037	0.106	0.054	0.628	2.757	0.092	0.278	1.086	1.994
	7	0.103	0.287	0.074	0.179	1.395	0.277	0.063	0.213	0.317
	8	10.389	15.495	24.534	27.56	12.36	17.975	27.964	6.088	16.217
	9	0.144	0.648	0.333	3.783	13.064	0.264	1.927	8.196	10.492
	10	2.544	3.934	3.548	8.209	4.734	3.438	7.039	1.939	3.078
	11	0.386	2.512	1.19	3.525	6.851	3.831	3.157	27.94	23.639
	12	0.686	1.374	1.126	0.615	0.34	1.477	0.114	0.004	0.052
	13	0.796	0.543	1.356	0.521	0.194	0.69	0.521	0.029	0.07
	14	1.043	4.857	4.228	3.054	1.875	7.543	2.36	2.173	2.599
	15	0.005	0.06	0.002	0.028	0.434	0.021	0.132	4.493	1.1
	16	1.226	0.568	1.229	0.75	0.168	0.932	0.967	0.092	0.144
	17	0.289	0.907	0.792	1.972	1.078	1.347	3.037	3.886	7.787
	18	0.019	0.259	0.032	0.106	3.345	0.015	0.101	0.234	0.185
	19	0.101	0.43	0.684	0.663	2.022	0.602	0.531	1.131	0.62
	20	6.391	1.368	3.578	1.305	0.069	2.487	2.086	0.061	0.077
	21	0.316	0.24	0.422	1.082	0.288	0.71	1.359	0.658	1.499
	22	0.199	0.594	0.26	0.904	0.879	0.812	0.461	1.004	1.766
	23	1.058	2.994	0.762	2.905	2.35	1.499	1.478	0.67	0.747
	24	0.046	0.037	0.033	0.353	0.144	0.144	0.35	2.169	1.672
	25	3.074	0.425	1.233	0.519	0.013	0.78	0.969	0.014	0.017
	26	5.95	3.279	1.132	0.945	0.098	0.806	1.748	0.065	0.017
	27	2.771	2.945	1.968	3.693	1.317	1.781	4.141	0.269	0.411
	28	0.08	0.185	0.063	0.621	0.536	0.272	0.748	2.318	2.606
	29	0.877	1.706	0.439	2.28	1.362	0.856	1.309	0.44	0.553
	30	0.04	0.302	0.044	0.145	3.638	0.292	0.169	6.072	2.197
	31	5.944	3.501	0.713	1.04	0.15	0.733	1.879	0.078	0.013
	32	2.426	3.126	1.209	3.895	1.732	1.606	2.964	0.192	0.618
	33	1.309	1.569	0.672	2.928	1.572	1.508	3.317	0.433	1.112
	34	0.418	0.287	0.132	1.071	0.707	0.359	1.111	0.258	0.442
	35	0.891	1.463	0.34	4.085	2.981	1.087	2.506	2.462	1.922
	36	0.312	0.658	0.092	1.068	1.361	0.366	0.777	1.508	0.99
	37	0.004	0.054	0.012	0.062	0.191	0.058	0.167	6.135	1.293
	38	0.16	0.095	0.412	0.235	0.232	0.572	0.165	0.288	0.825
	39	1.634	1.269	0.719	0.246	0.15	0.848	0.378	0.089	0.019
	40	8.511	7.565	5.093	1.864	0.204	4.119	3.223	0.226	0.082
	41	0.162	0.283	0.06	0.434	1.339	0.207	0.451	0.597	0.662
	42	0.019	0.098	0.013	0.265	0.304	0.123	0.673	3.28	1.702
	43	0.277	0.271	0.036	1.03	1.788	0.292	0.721	1.328	0.9
	44	1.03	0.496	0.615	1.227	0.501	0.794	1.066	0.27	0.51
	45	0.355	0.151	0.092	0.491	0.622	0.213	0.502	0.543	0.599
	46	0.179	0.477	0.13	0.486	3.343	0.139	0.305	0.657	0.438
	47	0.05	0.089	0.073	0.316	0.303	0.34	0.444	1.388	2.274
	48	0.022	0.067	0.013	0.118	0.886	0.067	0.269	2.13	0.831
	49	0.097	0.232	0.022	0.179	2.122	0.145	0.154	1.341	0.463
	50	0.012	0.022	0.001	0.066	0.736	0.037	0.093	2.773	0.394
Fig S4c (CD25- metaclusters %)	αCD3			αCD3/αCD28			αCD3/αPD-L1
	Donor 1	Donor 2	Donor3	Donor 1	Donor 2	Donor 3	Donor 1	Donor 2	Donor3
	66.478	45.639	49.512	11.236	1.501	44.09	20.469	1.117	0.739
Fig S4d (CD25+ metaclusters %)	αCD3			αCD3/αCD28			αCD3/αPD-L1
	Donor 1	Donor 2	Donor3	Donor 1	Donor 2	Donor 3	Donor 1	Donor 2	Donor3
	33.522	54.361	50.488	88.764	98.499	54	79.531	98.883	99.261
Fig S4e (CD25+Ki67+ metaclusters %)	αCD3			αCD3/αCD28			αCD3/αPD-L1
	Donor 1	Donor 2	Donor3	Donor 1	Donor 2	Donor 3	Donor 1	Donor 2	Donor3
	5.448	16.234	9.358	19.634	31.471	19.068	13.377	52.162	41.097
Fig S4f (CD25+Ki67- metaclusters %)	αCD3			αCD3/αCD28			αCD3/αPD-L1
	Donor 1	Donor 2	Donor3	Donor 1	Donor 2	Donor 3	Donor 1	Donor 2	Donor3
	28.074	38.127	41.13	69.13	67.028	36.842	66.154	46.721	58.164

[truncated: 3 more sheets: Fig S5, Fig S6, Fig S8]
